# Supplementary material for: Cross-Species Evidence for Psilocin-Induced Visual Distortions: Apparent Motion Is Perceived by Both Humans and Rats
Source: Biol Psychiatry Glob Open Sci. 2025 May 2;5(5):100524. doi: 10.1016/j.bpsgos.2025.100524 (PMC12209919; doi:10.1016/j.bpsgos.2025.100524)
Supplement: Key Resources Table [file mmc2.xlsx]

## Sheet: Key Resource Table
EXAMPLE KEY RESOURCES TABLE
Resource Type	Specific Reagent or Resource	Source or Reference	Identifiers	Additional Information
Add additional rows as needed for each resource type	Include species and sex when applicable.	Include name of manufacturer, company, repository, individual, or research lab. Include PMID or DOI for references; use “this paper” if new.	Include catalog numbers, stock numbers, database IDs or accession numbers, and/or RRIDs. RRIDs are highly encouraged; search for RRIDs at https://scicrunch.org/resources.	Include any additional information or notes if necessary.
Chemical Compound, Drug	psilocin	Forensic Laboratory of Biologically Active Substances, Department of Chemistry of Natural Compounds, University of Chemistry and Technology, Prague, Czechia	N/A
Chemical Compound, Drug	psilocybin	Forensic Laboratory of Biologically Active Substances, Department of Chemistry of Natural Compounds, University of Chemistry and Technology, Prague, Czechia	N/A
Organism/Strain	Rat, Long-Evans strain, males	Velaz, s.r.o.	RRID:RGD_151356971
